# Supplementary material for: Collagen Nanoparticle-Mediated Brain Silymarin Delivery: An Approach for Treating Cerebral Ischemia and Reperfusion-Induced Brain Injury
Source: Front Neurosci. 2020 Oct 26;14:538404. doi: 10.3389/fnins.2020.538404 (PMC7649428; doi:10.3389/fnins.2020.538404)
Supplement: Supplementary file 1 [file Data_Sheet_1.zip]

Archive with 17 entries (16 files):
- Supplementary_Material/
- Supplementary_Material/Image 1_v1.TIF
- Supplementary_Material/Supplemenantary-material.DOCX
- Supplementary_Material/Table_10.XLSX
- Supplementary_Material/Table_12.XLSX
- Supplementary_Material/Table_13.XLSX
- Supplementary_Material/Table_14.XLSX
- Supplementary_Material/Table_15.XLSX
- Supplementary_Material/Table_2.XLSX
- Supplementary_Material/Table_3.XLSX
- Supplementary_Material/Table_4.XLSX
- Supplementary_Material/Table_5.XLSX
- Supplementary_Material/Table_6.XLSX
- Supplementary_Material/Table_7.XLSX
- Supplementary_Material/Table_8.XLSX
- Supplementary_Material/Table_9.XLSX
- Supplementary_Material/Table_9_GSH.XLSX
