# Supplementary material for: Collagen Nanoparticle-Mediated Brain Silymarin Delivery: An Approach for Treating Cerebral Ischemia and Reperfusion-Induced Brain Injury
Source: Front Neurosci. 2020 Oct 26;14:538404. doi: 10.3389/fnins.2020.538404 (PMC7649428; doi:10.3389/fnins.2020.538404)
Supplement: Supplementary file 1 [file Data_Sheet_1.zip › Supplementary_Material/Table_12.XLSX]

## Sheet: Sheet1
	Table 12.	Data for SOD
	Control	Ischemic	NS1	NS2	NS3	Silymarin
	329.765	152.88	175.88	235.88	265.88	170.88
	330.765	160.981	170.981	228.981	258.981	168.981
	320.657	160.099	180.099	225.099	265.099	175.099
	339.877	161.787	175.787	219.787	249.787	169.787
	340.769	155.902	167.902	237.902	267.902	160.902
	325.891	162.099	181.099	225.099	246.099	176.099
