# Supplementary material for: Collagen Nanoparticle-Mediated Brain Silymarin Delivery: An Approach for Treating Cerebral Ischemia and Reperfusion-Induced Brain Injury
Source: Front Neurosci. 2020 Oct 26;14:538404. doi: 10.3389/fnins.2020.538404 (PMC7649428; doi:10.3389/fnins.2020.538404)
Supplement: Supplementary file 1 [file Data_Sheet_1.zip › Supplementary_Material/Table_13.XLSX]

## Sheet: Sheet1
Table. 13	Quantification of nfkb
	Control	Ischemic	NS1	NS2	NS3	Silymarin
	0.0007	0.1663	0.0999	0.05833	0.0393	0.1271
	0.0002	0.1809	0.0765	0.0675	0.0253	0.1453
	0.0008	0.1923	0.0786	0.0451	0.0241	0.1733
