# Supplementary material for: Collagen Nanoparticle-Mediated Brain Silymarin Delivery: An Approach for Treating Cerebral Ischemia and Reperfusion-Induced Brain Injury
Source: Front Neurosci. 2020 Oct 26;14:538404. doi: 10.3389/fnins.2020.538404 (PMC7649428; doi:10.3389/fnins.2020.538404)
Supplement: Supplementary file 1 [file Data_Sheet_1.zip › Supplementary_Material/Table_14.XLSX]

## Sheet: Sheet1
Table. 14	Quantification of inos
	Control	Ischemic	NS1	NS2	NS3	Silymarin
	0.0019	0.2197	0.1741	0.1657	0.1419	0.2061
	0.0014	0.2099	0.1754	0.1563	0.1321	0.1878
	0.0013	0.2104	0.1696	0.1572	0.1474	0.1853
