# Supplementary material for: Collagen Nanoparticle-Mediated Brain Silymarin Delivery: An Approach for Treating Cerebral Ischemia and Reperfusion-Induced Brain Injury
Source: Front Neurosci. 2020 Oct 26;14:538404. doi: 10.3389/fnins.2020.538404 (PMC7649428; doi:10.3389/fnins.2020.538404)
Supplement: Supplementary file 1 [file Data_Sheet_1.zip › Supplementary_Material/Table_15.XLSX]

## Sheet: Sheet1
Table. 15	Quantification of caspase-3
	Control	Ischemic	NS1	NS2	NS3	Silymarin
	0.0027	0.3587	0.2516	0.249	0.1941	0.2914
	0.0015	0.3412	0.2512	0.2132	0.1743	0.2873
	0.0021	0.3154	0.2743	0.2097	0.1632	0.2923
