# Supplementary material for: Collagen Nanoparticle-Mediated Brain Silymarin Delivery: An Approach for Treating Cerebral Ischemia and Reperfusion-Induced Brain Injury
Source: Front Neurosci. 2020 Oct 26;14:538404. doi: 10.3389/fnins.2020.538404 (PMC7649428; doi:10.3389/fnins.2020.538404)
Supplement: Supplementary file 1 [file Data_Sheet_1.zip › Supplementary_Material/Table_2.XLSX]

## Sheet: Sheet1
	Table 2.	Data for rota rod test
	Control	Ischemic	NS1	NS2	NS3	Silymarin
	160	60	91	105	120	80
	154	52	98	109	121	77
	164	56	95	119	125	72
	150	57	92	116	129	73
	147	40	82	101	128	70
	153	42	90	114	130	79
