# Supplementary material for: Collagen Nanoparticle-Mediated Brain Silymarin Delivery: An Approach for Treating Cerebral Ischemia and Reperfusion-Induced Brain Injury
Source: Front Neurosci. 2020 Oct 26;14:538404. doi: 10.3389/fnins.2020.538404 (PMC7649428; doi:10.3389/fnins.2020.538404)
Supplement: Supplementary file 1 [file Data_Sheet_1.zip › Supplementary_Material/Table_4.XLSX]

## Sheet: Sheet1
	Table 4.	Data for flexion test
	Control	Ischemic	NS1	NS2	NS3	Silymarin
	0	3	2	2	1	2
	1	2	2	2	1	2
	0	3	2	2	1	2
	1	2	2	1	2	2
	0	3	2	2	1	3
	0	3	1	1	1	2
