# Supplementary material for: Collagen Nanoparticle-Mediated Brain Silymarin Delivery: An Approach for Treating Cerebral Ischemia and Reperfusion-Induced Brain Injury
Source: Front Neurosci. 2020 Oct 26;14:538404. doi: 10.3389/fnins.2020.538404 (PMC7649428; doi:10.3389/fnins.2020.538404)
Supplement: Supplementary file 1 [file Data_Sheet_1.zip › Supplementary_Material/Table_5.XLSX]

## Sheet: Sheet1
	Table 5.	Data for grip strength test
	Control	Ischemic	NS1	NS2	NS3	Silymarin
	5	0	2	2	4	1
	5	0	1	3	3	2
	4	1	2	3	4	1
	5	0	2	2	3	2
	5	0	1	1	4	1
	4	0	2	2	4	2
