# Supplementary material for: Collagen Nanoparticle-Mediated Brain Silymarin Delivery: An Approach for Treating Cerebral Ischemia and Reperfusion-Induced Brain Injury
Source: Front Neurosci. 2020 Oct 26;14:538404. doi: 10.3389/fnins.2020.538404 (PMC7649428; doi:10.3389/fnins.2020.538404)
Supplement: Supplementary file 1 [file Data_Sheet_1.zip › Supplementary_Material/Table_8.XLSX]

## Sheet: Sheet1
	Table 8.	Data for GPX
	Control	Ischemic	NS1	NS2	NS3	Silymarin
	1.97128	0.9917	1.29866	1.4709	1.63465	1.19583
	2.14129	1.09554	1.38315	1.45226	1.65764	1.11808
	2.06138	0.98217	1.3518	1.38072	1.50969	1.29033
	1.93129	1.04022	1.42866	1.46709	1.57465	1.12583
	1.90188	1.07955	1.39315	1.43226	1.68764	1.26808
	1.89198	0.921697	1.45181	1.50072	1.59969	1.17033
