# Supplementary material for: Collagen Nanoparticle-Mediated Brain Silymarin Delivery: An Approach for Treating Cerebral Ischemia and Reperfusion-Induced Brain Injury
Source: Front Neurosci. 2020 Oct 26;14:538404. doi: 10.3389/fnins.2020.538404 (PMC7649428; doi:10.3389/fnins.2020.538404)
Supplement: Supplementary file 1 [file Data_Sheet_1.zip › Supplementary_Material/Table_9.XLSX]

## Sheet: Sheet1
	Table 9.	Data for GR
	Control	Ischemic	NS1	NS2	NS3	Silymarin
	298.39	125.256	130.91	152.91	172.223	129.91
	290.72	122.477	140.472	142.47	169.12	132.472
	293.81	121.541	144.551	154.55	189.989	134.551
	298.37	124.826	150.102	152.1	183.456	140.102
	295.72	125.477	148.472	158.47	173.789	138.472
	293.65	126.541	143.558	153.56	155.989	143.558
