# Supplementary material for: Collagen Nanoparticle-Mediated Brain Silymarin Delivery: An Approach for Treating Cerebral Ischemia and Reperfusion-Induced Brain Injury
Source: Front Neurosci. 2020 Oct 26;14:538404. doi: 10.3389/fnins.2020.538404 (PMC7649428; doi:10.3389/fnins.2020.538404)
Supplement: Supplementary file 1 [file Data_Sheet_1.zip › Supplementary_Material/Table_9_GSH.XLSX]

## Sheet: Sheet1
	Table 9.	Data for GSH
	Control	Ischemic	NS1	NS2	NS3	Silymarin
	214.735	110.588	122.853	150.529	156.618	113.188
	226.323	98.2941	123.235	155.588	161.912	115.294
	213.618	92.0882	121.294	150.765	153.823	116.088
	222.755	93.5882	127.453	144.529	155.618	124.588
	202.363	104.294	110.135	141.588	144.912	106.294
	215.218	95.0882	113.204	142.165	143.823	102.048
